# Supplementary material for: Relationships among fertility concerns, fear of cancer recurrence, social support, self-efficacy, and family resilience among Chinese adolescents and young adults with cancer: A structural equation modeling
Source: PLoS One. 2026 Feb 2;21(2):e0341351. doi: 10.1371/journal.pone.0341351 (PMC12863571; doi:10.1371/journal.pone.0341351)
Supplement: S1 Data — (XLSX) [file pone.0341351.s001.xlsx]

## Sheet: Dataset
General infomation			Disease information			Fertility information		FOP-Q-SF												RCAC																		FHI
Family history	Marital status	Education level	Cancer type	Cancer stage	Treatment methods	Number of children	Fertility intentions	F1	F2	F3	F4	F5	F6	F7	F8	F9	F10	F11	F12	Q1	Q2	Q3	Q4	Q5	Q6	Q7	Q8	Q9	Q10	Q11	Q12	Q13	Q14	Q15	Q16	Q17	Q18	R1	R2	R3	R4	R5	R6	R7	R8	R9	R10	R11	R12
2	1	1	1	1	1	1	1	3	1	1	2	1	2	2	3	1	3	2	2	2	2	1	3	1	1	1	3	3	3	1	2	1	1	2	1	4	2	2	3	3	3	4	4	4	3	4	3	4	4
2	1	1	1	1	2	1	1	2	3	1	2	1	2	3	1	1	3	3	2	5	5	5	4	3	3	5	5	5	2	4	3	5	3	1	4	4	5	4	4	4	4	4	3	3	3	3	4	3	3
2	2	3	1	1	2	2	2	2	2	2	2	2	2	2	2	2	2	2	2	3	4	5	4	4	4	5	4	4	5	5	4	3	4	5	5	4	3	3	3	4	3	4	4	3	3	4	4	3	3
2	1	1	1	1	2	1	1	2	2	1	2	1	2	2	2	1	1	2	2	1	1	1	1	2	2	1	2	1	3	2	1	1	1	2	1	2	1	3	3	4	3	4	3	4	4	4	4	4	3
2	1	1	2	1	2	1	1	2	2	2	2	2	2	2	2	2	2	2	2	1	2	3	1	2	2	3	1	1	3	4	3	3	3	2	3	2	1	4	3	2	3	3	3	3	2	3	4	2	4
2	2	1	2	2	1	3	2	2	3	1	1	1	2	2	3	2	3	2	1	2	1	4	2	2	1	4	1	2	2	1	1	3	1	4	4	2	3	2	3	3	3	3	3	3	2	3	3	2	4
2	1	2	2	1	2	1	2	4	3	4	4	4	5	5	4	4	3	4	4	5	5	2	5	5	2	4	5	5	5	4	2	5	2	5	5	4	5	2	2	1	1	1	1	1	1	1	1	1	4
2	2	2	2	1	2	3	2	2	1	1	3	1	2	1	1	1	2	2	3	5	5	4	5	4	4	4	4	4	5	5	5	4	5	5	5	4	5	3	3	4	3	3	4	4	4	4	3	4	3
2	1	2	2	1	2	1	1	3	3	3	3	4	3	3	3	4	4	3	3	1	3	2	3	4	3	3	1	3	5	3	3	5	2	4	5	2	3	2	3	3	2	3	3	3	2	3	1	3	3
2	1	1	2	3	1	1	2	2	3	3	3	3	2	2	2	3	3	3	2	4	3	1	4	1	2	2	5	3	3	3	3	5	3	3	2	3	5	1	2	3	3	3	4	3	4	4	2	3	4
2	1	2	2	1	2	1	2	3	3	3	3	3	3	3	3	3	3	3	3	5	3	3	1	2	5	1	4	5	1	2	4	2	4	1	1	5	4	3	3	3	1	1	1	3	3	1	2	2	2
2	2	3	2	1	2	1	1	3	5	4	4	2	4	1	2	2	5	3	3	5	4	4	1	2	3	4	4	3	2	2	3	1	3	2	4	5	5	2	2	1	2	1	1	1	3	2	2	2	2
1	1	1	3	1	1	1	1	3	3	3	3	3	3	3	3	3	3	3	3	1	1	1	2	2	1	1	1	1	3	2	1	3	1	1	1	1	1	2	3	3	3	2	3	2	3	3	2	2	3
2	2	2	1	1	3	3	1	2	2	2	2	2	2	2	2	2	2	2	2	1	2	3	1	1	1	2	1	1	1	1	1	1	1	1	2	1	1	3	3	3	4	4	4	4	4	3	2	3	4
2	2	2	1	3	1	3	2	2	2	2	2	2	2	2	2	2	2	2	2	2	3	4	3	1	2	3	1	4	1	2	2	4	2	1	3	1	4	4	4	3	4	1	3	4	2	4	3	2	4
2	2	1	1	1	1	1	1	5	4	4	2	4	3	4	4	4	4	3	4	4	1	3	5	3	4	2	4	2	3	5	5	5	5	2	3	5	2	1	2	2	1	2	2	1	1	3	2	2	2
2	2	2	1	1	3	3	2	1	1	5	3	3	5	5	4	3	5	5	5	3	5	4	5	5	5	4	3	4	5	5	5	5	5	5	5	4	5	2	1	2	2	2	1	3	1	1	1	3	3
2	1	1	1	2	3	1	1	2	2	2	2	2	2	1	2	2	2	2	2	4	5	2	5	5	5	2	5	4	5	5	4	5	4	4	2	5	5	3	3	3	3	3	3	4	4	4	2	3	4
1	2	2	1	1	3	2	2	3	3	3	3	3	3	3	3	3	3	3	3	1	1	2	1	1	1	4	1	1	1	2	1	3	1	1	2	1	1	2	2	3	4	2	4	2	4	3	2	2	3
2	2	2	2	3	2	1	1	3	3	3	3	3	3	3	3	3	3	3	3	3	3	4	4	3	1	4	3	2	4	5	1	4	1	2	2	3	2	1	2	2	2	2	2	4	2	2	3	3	3
2	1	2	2	3	2	1	2	3	3	3	3	3	3	3	3	3	3	3	3	5	2	5	5	4	4	3	4	3	5	5	4	4	4	5	2	5	2	3	3	2	2	2	2	4	4	1	3	4	3
2	1	1	2	3	2	1	1	4	4	4	4	4	4	4	4	4	4	4	4	5	3	3	4	2	1	4	4	4	3	5	2	4	2	2	3	5	4	4	3	2	2	1	2	1	2	1	3	1	4
1	2	1	2	3	3	2	2	4	4	4	4	4	4	4	4	4	4	4	4	4	4	4	5	5	3	5	5	4	5	4	3	5	3	5	4	5	4	2	3	3	2	1	1	1	1	1	1	1	1
1	1	1	2	3	3	1	1	2	2	2	2	2	2	2	2	2	2	2	2	1	2	1	5	1	3	2	2	2	3	2	4	5	4	2	1	1	1	3	4	4	3	4	4	4	4	4	4	4	3
2	1	1	2	3	1	1	1	4	4	4	4	4	4	4	4	4	4	4	4	5	4	4	4	3	5	3	4	5	5	4	5	5	5	3	4	5	5	2	2	1	1	1	1	1	1	1	2	1	2
2	1	2	2	3	1	1	1	3	3	3	4	3	4	4	4	3	3	4	4	3	2	5	3	4	1	5	2	2	4	3	2	2	2	3	5	3	2	4	3	2	1	1	1	1	1	1	3	1	2
2	1	1	2	2	1	1	1	3	3	3	3	3	3	3	3	3	3	3	3	3	3	3	4	2	4	3	3	4	5	1	5	4	5	2	3	4	3	3	2	3	4	1	1	4	2	3	2	1	2
2	1	1	2	3	1	1	1	2	2	2	2	2	2	2	2	2	2	2	2	1	1	3	1	2	3	2	2	1	1	1	1	1	2	1	2	2	1	4	3	4	4	3	3	4	4	4	4	4	3
2	2	2	1	2	1	2	1	3	3	3	2	3	2	2	2	3	3	2	2	4	3	4	5	5	4	5	4	5	5	4	5	5	4	5	4	5	4	4	3	3	4	2	3	3	3	2	3	4	4
2	2	3	2	1	1	3	2	2	2	2	3	2	3	3	3	2	2	3	3	4	5	3	4	5	4	5	3	5	5	4	4	5	5	5	5	3	5	2	2	2	2	3	3	3	3	2	4	3	3
2	2	1	1	2	1	2	1	4	4	4	3	4	3	3	3	4	4	3	3	5	5	4	1	5	4	4	5	4	5	2	4	2	5	5	5	5	4	2	2	3	2	2	2	2	1	2	2	2	2
2	2	2	1	2	1	2	1	1	1	1	1	1	1	1	1	1	1	1	1	2	1	1	2	2	2	1	1	1	2	1	1	1	1	1	1	2	1	4	3	4	4	4	3	4	4	2	2	3	3
2	2	2	2	2	2	3	2	3	3	3	4	3	4	4	4	3	3	4	4	5	3	1	5	3	3	3	4	4	3	4	3	5	3	3	2	5	4	1	1	2	2	1	1	2	4	1	1	1	3
2	2	1	1	2	1	3	2	4	4	4	2	4	2	2	2	4	4	2	2	3	2	3	4	4	3	2	2	3	2	2	4	5	4	4	2	3	3	4	3	3	2	2	3	4	4	4	3	3	2
2	1	1	3	3	1	1	2	2	2	1	2	2	3	3	3	2	2	3	3	2	2	3	2	1	2	4	2	2	1	1	2	2	3	1	4	2	1	3	4	4	4	4	4	4	4	3	4	3	4
2	2	1	3	2	1	3	2	2	2	2	2	2	2	2	2	2	2	2	2	3	2	3	3	1	2	2	2	1	3	2	2	3	3	2	2	3	1	3	4	2	3	2	1	2	3	2	3	2	4
2	1	2	3	1	1	1	1	1	1	1	3	1	3	3	3	1	1	3	3	1	1	1	1	3	1	1	1	1	2	1	1	2	2	2	1	1	1	4	2	4	4	3	3	4	4	4	4	4	4
2	1	2	3	2	1	1	1	2	2	2	2	2	2	2	2	2	2	2	2	2	2	2	4	3	4	1	2	3	3	2	4	3	4	2	2	1	3	3	2	3	3	3	3	4	3	3	3	4	3
2	2	1	3	2	1	2	1	4	4	4	3	4	3	3	3	4	4	3	3	5	5	4	5	5	5	4	5	4	5	4	4	5	3	5	4	5	3	2	3	3	2	2	4	2	2	4	3	2	2
2	1	1	2	2	1	1	1	2	2	2	2	2	2	2	2	2	2	2	2	3	1	2	3	1	1	2	2	2	1	2	2	3	1	1	2	2	1	4	4	3	3	4	3	1	4	4	4	1	4
2	1	1	2	3	1	1	1	3	3	3	2	3	2	2	2	3	3	2	2	2	2	1	3	2	2	1	1	2	3	1	1	2	3	2	2	2	1	2	1	1	2	3	3	4	4	4	2	3	2
2	2	2	2	3	1	2	2	3	3	3	1	3	1	1	1	3	3	1	1	2	1	5	2	4	1	4	1	1	4	1	2	3	2	1	4	2	3	3	3	4	4	3	3	4	4	4	4	4	3
2	2	2	2	3	2	3	2	2	2	2	1	2	1	1	1	2	2	1	1	2	1	1	2	1	1	1	1	1	2	2	2	4	2	1	1	2	1	3	3	1	4	3	4	4	4	4	3	3	3
2	1	1	2	1	2	1	1	4	4	4	3	4	3	3	3	4	4	3	3	2	3	2	2	1	3	2	3	4	4	3	4	5	3	3	2	4	3	3	3	2	1	1	1	1	1	1	3	1	3
2	2	3	2	3	2	1	1	4	4	4	5	4	5	5	5	4	4	5	5	5	4	5	5	5	4	5	5	5	5	5	4	5	5	3	5	4	4	1	2	2	1	1	1	2	1	1	2	1	2
2	2	2	2	3	1	2	2	4	4	4	4	4	4	4	4	4	4	4	4	5	2	3	4	1	4	3	3	4	1	3	4	5	4	2	2	5	5	1	2	2	1	1	1	1	1	1	3	1	2
2	1	1	2	3	3	1	2	3	3	3	3	3	3	3	3	3	3	3	3	4	2	3	1	2	1	3	3	1	2	1	1	1	2	2	3	3	2	2	4	2	3	3	2	3	3	3	2	1	3
2	2	3	2	1	2	3	2	2	2	2	2	2	2	2	2	2	2	2	2	2	2	2	3	1	1	1	2	2	4	2	2	3	2	3	2	3	4	2	2	2	3	3	3	3	4	4	3	2	4
2	2	1	2	1	2	2	2	1	1	1	1	1	1	1	2	1	1	1	1	2	2	3	2	4	2	2	3	1	5	3	3	5	2	5	3	4	3	3	2	3	3	3	3	3	4	3	2	4	3
2	2	1	2	3	2	3	2	2	2	2	2	2	2	2	2	2	2	2	2	3	4	3	4	2	3	3	3	4	5	2	4	4	4	3	2	2	4	3	3	3	3	3	2	2	4	3	3	3	4
2	2	3	2	2	2	3	2	3	3	3	2	3	3	3	2	3	3	3	3	4	2	4	2	1	2	4	4	2	3	1	2	3	1	3	3	3	2	3	3	2	2	1	2	3	4	2	2	4	4
2	2	1	1	1	1	2	1	1	1	1	3	1	3	3	3	1	1	3	3	2	5	3	2	2	3	1	1	5	3	2	5	1	4	2	1	2	3	3	3	2	3	4	3	3	4	4	3	2	4
2	2	1	1	2	1	2	1	2	4	1	3	3	3	1	4	4	1	4	4	3	2	2	1	1	3	3	3	2	2	1	3	3	3	2	1	3	1	3	2	2	4	4	1	4	2	1	3	4	4
2	2	1	1	2	1	2	1	2	2	2	3	2	3	3	3	2	2	3	3	4	5	2	2	3	3	5	4	5	4	3	4	1	4	4	5	5	2	3	3	3	3	4	4	1	1	4	3	1	3
2	2	3	1	2	1	2	1	2	2	2	1	2	1	1	1	2	2	1	1	2	1	2	1	1	3	3	2	1	2	1	3	1	3	1	2	2	1	4	3	2	3	3	4	3	4	3	3	3	4
2	1	1	1	1	1	1	1	2	2	2	2	2	2	2	2	2	2	2	2	3	2	4	3	4	4	4	2	3	4	3	5	4	5	3	3	4	3	2	3	3	4	4	3	4	4	3	4	4	3
2	2	1	1	2	1	2	1	3	3	3	2	3	2	2	2	3	3	2	2	3	3	1	2	1	1	2	2	1	3	2	1	2	1	2	1	4	1	3	2	2	4	4	3	3	4	4	2	4	3
2	2	2	1	2	2	3	2	2	2	2	2	2	2	2	2	2	2	2	2	3	2	2	3	2	3	2	2	2	3	2	2	5	3	3	2	3	3	4	3	2	2	1	2	2	3	2	2	3	4
2	2	2	1	1	2	3	2	2	2	2	3	2	3	3	3	2	2	3	3	4	4	5	5	4	5	4	3	4	5	3	4	5	5	5	4	4	4	2	2	2	3	4	2	3	4	2	1	4	4
2	1	2	1	3	1	1	2	2	2	2	2	2	2	2	2	2	2	2	2	2	1	1	2	1	2	1	1	3	1	2	3	2	3	1	1	2	2	4	4	3	4	3	4	3	4	3	4	4	3
2	2	2	1	2	1	3	2	2	2	2	3	2	3	3	3	2	2	3	3	2	1	3	2	1	1	4	1	1	1	2	1	2	2	1	4	2	1	3	3	4	3	3	1	3	3	3	3	2	3
2	2	1	1	1	1	2	1	4	4	4	4	4	4	4	4	4	4	4	4	4	5	4	5	4	4	2	4	5	4	5	4	5	4	5	2	5	4	3	1	3	2	3	2	2	2	3	3	1	2
2	2	1	1	1	1	2	1	2	2	2	2	2	2	2	2	2	2	2	2	1	3	2	4	3	1	2	2	3	4	2	2	5	1	4	2	3	1	4	3	3	4	4	3	4	4	4	3	4	2
2	1	2	1	3	3	1	1	3	3	3	3	3	3	3	3	3	3	4	4	5	4	5	3	5	3	3	5	5	4	3	3	4	3	4	3	4	5	2	1	1	2	2	2	1	2	2	1	1	2
2	1	1	2	2	1	1	1	3	3	3	3	3	2	3	2	3	3	3	3	4	4	5	5	4	4	4	4	5	5	5	4	5	4	4	4	4	3	3	1	2	1	2	1	1	1	2	3	1	3
2	2	2	2	2	1	2	1	1	1	1	1	1	1	2	1	1	1	1	2	4	3	4	3	2	4	5	3	2	3	2	4	5	3	2	5	2	2	2	2	4	4	3	4	3	4	3	2	4	4
2	2	1	3	1	1	3	2	2	2	2	2	2	2	2	2	2	2	2	2	3	1	1	1	1	2	2	2	1	1	2	2	3	2	2	1	3	1	4	4	3	4	4	4	4	4	4	4	4	3
2	1	1	3	2	1	1	1	2	2	2	2	2	2	2	2	2	2	2	2	1	2	3	1	2	1	2	2	2	1	2	2	4	1	2	2	1	2	2	3	3	3	4	4	3	3	4	3	4	4
2	2	1	3	1	1	2	2	5	5	5	5	5	5	4	5	5	5	4	5	3	3	3	3	1	3	2	3	4	3	3	3	4	3	4	3	3	3	2	1	2	1	1	1	2	1	4	2	1	1
2	2	2	3	2	1	2	1	3	3	3	3	3	3	3	3	3	3	3	3	1	2	1	4	2	3	1	2	3	3	3	3	5	3	3	1	2	1	3	2	2	4	4	3	4	4	4	3	3	4
2	1	2	3	3	1	1	1	3	3	3	4	3	3	3	2	3	3	3	3	5	3	4	3	4	5	5	5	4	4	5	5	5	5	5	3	5	3	4	3	3	4	4	4	2	2	4	3	3	2
1	2	3	2	3	3	2	2	2	2	2	2	2	2	2	2	2	2	2	3	3	3	4	3	2	3	5	4	4	3	3	3	4	3	3	5	4	4	3	3	3	3	4	3	4	4	4	3	4	2
2	2	3	2	1	1	1	1	2	2	2	2	2	2	2	2	2	2	2	2	5	5	5	1	3	4	5	5	4	5	1	4	2	5	3	5	5	5	3	2	2	3	4	4	3	4	3	2	3	3
2	3	3	2	2	1	1	1	2	2	2	2	2	2	2	2	2	2	2	2	4	4	3	5	1	3	3	4	3	1	4	3	4	3	2	4	4	3	3	3	3	3	4	4	3	4	3	4	3	4
2	2	2	2	2	3	3	2	2	2	2	2	2	2	2	2	2	2	2	2	2	4	3	1	1	2	3	2	4	3	1	2	2	3	3	3	3	1	2	3	3	4	4	4	4	4	4	3	4	4
2	2	3	2	3	3	3	2	2	2	2	2	2	2	2	2	2	2	2	2	1	2	2	1	1	2	2	2	2	2	1	3	3	1	2	3	2	3	3	3	4	4	3	3	3	4	3	4	3	3
2	1	1	2	3	2	1	1	3	3	3	4	3	4	4	4	3	3	4	4	5	5	4	4	4	4	5	5	4	5	5	5	5	5	3	5	4	4	1	2	3	1	1	2	2	3	2	2	2	2
2	2	1	2	3	1	3	2	1	1	1	2	1	2	2	2	1	1	2	2	5	5	4	5	4	4	5	4	5	5	4	5	5	5	5	4	4	5	3	3	4	4	3	4	4	3	4	4	3	3
2	1	1	1	1	2	1	1	3	3	3	3	3	3	3	3	3	3	3	3	3	4	2	3	3	1	2	3	4	4	3	2	1	1	1	2	3	4	3	4	3	2	1	1	1	2	1	3	1	2
2	2	1	1	2	1	3	2	2	2	2	1	2	1	1	1	2	2	1	1	3	1	2	1	2	2	3	2	2	2	2	2	3	2	2	3	1	1	4	4	4	3	4	4	3	2	4	4	3	3
2	1	3	1	1	1	1	1	2	2	2	2	2	2	2	2	2	2	2	2	1	2	2	3	2	2	3	2	2	5	1	2	1	1	1	2	2	2	2	3	3	4	4	3	3	3	3	4	4	4
2	2	1	1	3	2	1	1	2	2	2	2	2	2	2	2	2	2	2	2	1	2	3	3	1	1	2	1	2	3	2	1	2	2	1	2	2	2	3	4	4	4	4	3	4	4	3	3	3	4
2	2	1	1	1	1	3	2	2	2	2	2	2	2	2	2	2	2	2	2	2	1	3	3	2	2	4	3	1	4	1	3	5	2	4	3	1	3	2	2	2	4	4	3	4	4	4	3	3	3
2	1	2	1	1	1	1	1	2	2	2	3	2	3	3	3	2	2	3	3	3	3	3	3	3	3	3	1	3	5	4	4	1	3	2	3	3	3	4	4	3	3	3	3	2	4	3	3	2	2
2	2	1	1	1	1	1	1	2	2	2	3	2	3	3	3	2	2	3	3	2	3	3	2	1	2	3	2	2	2	2	3	2	3	1	3	2	2	2	3	3	3	2	3	3	3	2	4	3	3
2	2	3	2	1	1	3	2	4	4	4	3	4	3	3	3	4	4	3	3	4	3	2	2	1	2	2	3	1	2	2	2	3	3	2	1	4	1	3	2	2	1	1	1	1	1	2	3	1	3
2	2	3	2	1	1	2	1	4	4	4	3	4	3	3	3	4	4	3	3	4	5	5	1	5	2	4	4	5	4	3	4	4	3	5	4	4	2	1	2	1	1	1	1	1	1	1	2	1	3
2	2	1	2	1	1	2	1	1	1	1	2	1	2	2	2	1	1	2	2	2	4	3	1	1	1	1	2	2	2	2	3	1	3	2	1	2	1	2	3	3	3	2	3	4	4	4	4	2	4
2	2	1	1	1	1	1	1	3	3	3	3	3	3	3	3	3	3	3	3	4	4	3	3	5	4	4	3	5	4	3	5	5	5	4	5	4	4	3	3	2	2	4	4	4	1	3	2	1	2
2	2	3	1	2	1	3	2	2	2	2	2	2	2	2	2	2	2	2	2	4	5	4	5	4	4	4	4	5	5	4	4	5	4	5	4	4	4	2	3	3	4	3	2	4	4	3	3	3	1
2	2	1	1	1	1	2	1	3	3	3	3	3	3	3	2	3	3	3	4	3	2	3	3	2	2	4	3	2	4	2	2	5	3	3	4	4	1	3	4	3	3	3	4	4	4	4	4	4	4
2	1	1	1	1	1	1	1	4	4	4	4	4	4	4	4	4	4	4	4	2	3	3	4	2	4	1	2	4	3	3	3	3	3	2	3	2	1	3	2	3	4	4	4	4	4	4	3	4	3
2	1	1	1	3	1	1	1	2	2	2	3	2	3	3	3	2	2	3	3	4	2	2	3	3	3	3	3	3	2	4	3	4	4	3	2	3	1	2	2	2	4	3	3	4	3	4	3	3	3
2	2	3	2	3	2	2	2	2	2	2	3	2	3	3	3	2	2	3	3	3	2	3	1	2	3	3	3	3	3	1	3	1	3	2	3	5	3	3	1	3	4	3	4	3	4	3	3	4	3
2	2	1	2	2	1	3	2	2	2	2	2	2	2	2	2	2	2	2	2	3	1	2	2	1	2	4	2	1	1	2	3	3	2	1	3	2	1	3	4	4	4	4	4	3	3	4	3	3	3
2	2	3	2	2	1	3	2	2	2	2	2	2	2	2	2	2	2	2	2	5	3	2	1	3	3	2	3	2	4	1	2	2	2	2	2	5	2	2	3	3	3	4	3	4	4	4	4	4	3
2	2	2	2	2	1	2	1	1	1	1	1	1	1	1	3	1	1	2	3	4	5	5	3	3	4	5	4	5	4	5	4	2	5	4	5	4	5	1	1	2	4	4	2	4	4	1	2	1	2
2	2	1	2	3	1	2	1	4	4	4	1	4	1	5	1	4	4	1	5	5	4	4	4	4	4	4	4	4	5	5	5	3	4	5	4	4	3	3	2	3	1	1	1	1	1	1	3	1	2
2	2	3	2	2	1	2	1	3	3	3	1	3	5	3	5	3	3	2	5	3	3	2	2	3	3	2	2	3	2	3	3	1	3	2	2	2	3	4	2	3	4	4	2	4	2	4	4	4	3
2	3	1	2	2	3	2	2	1	1	1	3	1	2	3	2	1	1	5	3	4	2	2	2	3	4	3	5	3	3	2	2	3	3	4	2	4	2	4	3	2	3	4	4	3	3	4	4	4	3
2	2	1	1	1	3	1	1	1	1	1	2	1	2	2	2	1	1	2	2	4	5	4	4	5	4	5	4	5	4	5	4	5	5	4	5	4	3	2	3	2	4	3	4	4	3	4	3	4	4
2	2	1	2	1	1	1	1	5	5	5	5	5	5	5	5	5	5	5	5	2	3	3	2	5	4	4	2	3	3	4	4	4	5	3	4	2	2	3	3	3	4	4	4	4	4	4	4	4	3
2	2	1	1	1	1	3	2	3	3	3	3	3	3	3	3	3	3	3	3	2	4	2	1	1	2	1	1	4	1	2	2	4	4	3	4	2	2	2	1	2	4	2	4	2	4	4	2	4	1
1	2	3	1	2	2	3	2	3	3	3	3	3	4	3	2	3	3	3	3	3	3	2	1	3	2	2	2	3	2	1	1	2	3	4	2	2	1	4	3	4	1	1	1	2	1	1	4	1	2
2	2	2	1	1	1	3	2	3	3	3	3	3	3	2	3	3	3	2	3	5	5	3	3	3	3	3	4	5	2	4	4	3	4	4	3	4	4	4	4	4	4	4	3	1	4	4	2	3	2
1	2	1	1	1	1	2	2	2	2	2	1	2	1	1	1	2	2	1	1	1	3	3	1	1	1	1	1	2	2	1	2	3	1	2	1	1	1	2	3	4	4	2	4	3	4	4	3	3	4
2	2	3	1	2	1	2	2	2	2	2	2	2	2	2	1	2	2	2	2	3	2	3	3	3	3	3	4	3	1	4	2	4	3	4	2	2	1	3	3	1	1	2	1	1	1	1	1	4	3
2	2	2	1	2	1	3	2	1	1	1	1	1	1	1	2	1	1	1	2	3	3	4	3	3	4	5	2	3	3	3	3	3	4	5	5	2	3	4	4	3	2	3	4	4	4	4	4	4	4
2	2	1	1	2	1	2	2	1	1	1	1	1	1	1	1	1	1	1	1	2	2	3	2	1	1	3	1	3	1	3	2	3	2	3	4	2	1	3	4	3	2	4	4	4	4	4	3	4	4
2	2	3	1	1	1	3	1	3	3	3	2	3	3	3	2	3	3	3	3	4	4	4	5	3	4	4	2	3	3	4	5	3	5	3	4	4	2	3	1	1	1	1	1	1	1	1	2	1	3
2	2	1	1	2	1	3	2	2	2	2	2	2	2	2	3	2	2	3	1	5	1	3	3	4	4	4	3	2	4	5	5	4	4	5	4	5	2	3	3	3	1	3	1	3	1	1	3	3	3
2	2	3	1	1	1	3	2	3	3	3	2	3	1	2	2	3	3	2	1	5	5	5	1	5	4	5	5	4	4	1	4	1	5	5	5	3	2	1	2	3	3	4	2	1	4	1	2	4	4
2	2	1	1	2	1	3	2	2	2	2	4	2	4	4	4	2	2	4	4	2	3	2	1	2	3	2	2	1	2	3	2	3	2	3	2	2	1	1	2	1	1	3	1	3	1	1	1	1	2
2	2	1	1	1	1	2	1	4	4	4	4	4	4	4	4	4	4	4	4	3	2	1	1	3	3	1	2	3	5	3	5	2	4	4	2	3	1	1	3	1	4	3	1	1	1	1	1	1	1
2	2	1	1	3	1	2	2	2	2	2	3	2	3	3	4	2	2	3	3	5	5	4	3	5	5	5	5	5	4	5	5	5	5	5	5	5	5	1	2	2	4	4	4	4	4	4	2	4	4
2	2	3	2	3	1	2	1	1	1	1	2	1	3	2	2	1	1	2	2	1	2	1	1	1	1	1	1	2	1	2	1	2	1	1	1	2	2	3	4	2	4	4	4	3	3	4	3	3	4
2	2	1	1	1	3	2	2	4	4	4	5	4	4	5	5	4	4	5	4	4	2	2	1	4	3	3	4	4	2	4	5	1	4	3	2	3	3	3	4	3	4	1	1	1	4	4	4	1	3
2	1	1	1	1	3	1	1	1	1	1	2	1	2	1	2	1	1	2	1	1	2	1	1	2	1	1	1	2	2	2	2	3	1	2	2	1	2	4	4	4	4	4	4	3	4	4	3	3	4
2	1	1	1	1	3	1	1	2	3	2	2	1	2	2	2	2	3	2	2	5	4	5	3	5	5	4	5	5	5	4	4	5	5	5	4	5	5	4	4	4	3	2	3	2	2	2	4	2	2
2	1	1	1	1	1	1	1	1	1	1	2	4	2	2	2	1	3	2	2	5	1	1	2	1	1	1	3	1	2	2	2	1	2	2	2	4	2	4	3	3	4	4	3	4	4	3	3	3	4
1	2	1	1	3	3	3	2	2	2	2	2	1	1	2	2	1	1	1	1	3	4	3	3	1	2	2	1	4	2	3	1	4	1	3	2	2	5	2	3	3	1	1	1	1	1	1	1	1	4
1	2	1	1	1	3	3	2	1	2	2	3	1	3	2	2	1	2	3	4	2	3	2	2	1	1	1	2	4	1	1	2	1	1	2	1	2	3	4	3	3	1	3	1	4	3	1	3	1	3
2	2	2	2	1	1	2	1	4	2	1	2	1	3	3	2	3	3	2	3	2	4	2	3	3	4	2	2	5	5	3	5	2	4	4	3	3	5	1	1	3	4	4	1	1	4	1	2	1	2
2	1	2	2	3	1	1	1	3	1	2	2	1	2	2	2	3	1	2	2	4	4	4	5	4	4	5	4	4	4	5	5	5	5	4	5	4	5	1	2	2	1	1	1	1	1	4	2	1	3
2	2	3	1	2	3	3	2	1	2	1	3	5	3	2	2	4	1	2	2	4	5	4	5	4	4	4	3	4	4	4	4	5	4	5	5	4	5	1	2	1	4	1	1	4	1	1	2	4	3
2	2	2	1	1	2	2	2	2	3	3	4	2	4	3	3	3	1	3	1	2	1	4	3	2	2	3	2	2	1	1	2	3	1	2	3	2	2	3	3	3	4	4	4	3	4	3	2	3	4
2	1	1	2	1	1	1	1	2	1	1	1	2	1	2	1	1	1	1	1	1	1	2	1	1	2	1	1	1	2	1	1	2	2	1	1	1	1	3	3	3	4	4	4	4	4	4	4	4	4
1	2	2	1	1	2	2	2	1	4	1	2	1	2	2	2	2	1	2	2	5	4	4	5	5	2	5	5	5	5	5	3	5	3	5	4	5	4	1	1	1	2	2	1	1	4	1	2	1	2
2	2	3	1	1	1	3	2	2	3	2	2	1	2	2	2	2	1	2	2	2	3	3	2	1	1	2	3	2	1	1	2	2	2	2	2	4	2	2	3	2	3	4	2	4	4	3	2	3	4
2	2	3	1	1	1	2	2	1	1	1	2	1	2	2	2	1	1	2	2	2	3	2	1	1	2	2	3	3	3	2	3	2	2	4	2	1	2	4	3	3	3	4	4	4	3	2	4	3	4
2	2	3	1	2	2	3	2	3	3	3	3	3	3	3	3	3	3	3	3	3	2	2	1	2	3	3	4	1	2	1	2	3	3	4	3	4	1	1	1	3	1	1	1	1	1	1	1	1	2
2	2	1	1	2	2	1	1	3	3	3	4	2	4	4	4	2	3	4	4	5	5	2	5	2	4	4	4	5	3	4	4	5	5	3	3	5	4	4	4	4	4	2	2	4	2	3	3	1	3
2	2	2	1	2	2	2	2	1	1	1	2	1	2	2	2	1	1	2	2	1	1	2	2	1	1	2	2	2	1	2	2	2	1	2	2	2	1	2	2	2	4	4	3	4	4	3	4	3	4
2	1	3	2	2	3	1	1	3	3	3	3	3	3	3	3	3	3	3	3	3	4	3	3	4	2	4	3	3	4	2	3	3	3	2	5	3	3	2	3	2	2	4	1	1	2	1	2	1	3
1	2	3	2	3	1	2	1	2	2	1	2	1	2	2	2	1	2	2	2	3	2	2	3	3	3	3	4	3	2	2	3	2	3	1	2	3	2	3	2	2	3	2	4	4	3	2	2	3	3
2	2	1	2	3	1	2	1	2	2	2	2	2	2	2	2	2	2	2	2	4	5	5	1	3	4	4	4	5	4	1	5	1	5	4	5	4	5	2	1	1	2	2	1	1	2	2	2	1	3
2	1	3	2	3	1	1	1	4	4	4	2	3	2	2	2	2	2	2	2	2	2	2	2	3	1	1	3	2	5	1	1	1	1	1	1	3	2	3	2	3	4	3	4	4	4	3	3	3	3
2	2	1	2	3	3	2	1	2	1	3	2	3	2	2	2	3	3	2	2	2	1	2	1	1	2	1	2	1	1	1	2	1	1	1	4	2	1	4	4	4	4	4	4	4	4	4	4	4	3
2	2	3	1	3	2	3	2	1	1	2	1	2	1	1	1	2	2	1	1	3	4	2	4	2	2	4	3	4	3	2	3	5	3	3	4	2	4	3	3	3	3	3	2	2	3	2	1	3	2
2	2	1	1	1	1	3	2	3	3	3	2	3	2	2	1	3	3	2	2	3	5	4	4	3	3	4	4	4	5	5	4	5	4	5	5	3	5	1	2	2	1	2	1	1	2	2	2	1	4
2	2	1	1	1	1	2	2	1	1	1	1	1	1	1	1	1	1	1	1	2	1	4	1	1	2	3	2	1	2	1	1	3	1	3	3	1	1	4	4	4	4	4	4	4	4	4	4	4	3
2	1	1	1	3	3	1	1	1	1	1	1	1	1	1	1	1	1	1	1	2	4	3	2	1	1	2	3	3	1	1	1	1	1	1	3	2	3	4	4	3	4	4	4	4	4	4	4	4	4
2	2	2	1	3	1	3	2	1	2	1	1	1	1	1	1	1	1	1	1	4	5	5	3	2	5	4	5	3	4	1	5	4	5	4	5	4	4	1	3	1	3	3	3	3	3	3	2	3	2
2	2	1	1	3	1	2	1	1	1	1	3	1	3	3	3	1	1	3	3	1	2	3	2	2	2	3	1	1	3	1	3	1	3	3	3	2	1	3	4	4	4	4	4	4	4	4	3	4	4
2	2	3	1	1	3	2	1	3	3	3	3	3	3	2	3	3	3	3	3	4	5	5	5	4	4	4	5	4	5	4	4	5	4	4	4	4	5	1	3	1	3	1	3	1	3	1	2	2	2
2	2	1	2	1	1	3	2	1	1	2	1	1	1	1	1	1	2	1	1	3	5	5	3	3	4	4	4	4	3	3	4	4	4	4	4	3	3	1	2	2	2	1	3	1	3	1	2	4	2
2	2	3	1	2	1	3	2	1	1	1	2	1	2	2	2	1	1	2	2	4	5	5	5	4	4	5	4	5	5	3	4	5	4	5	5	4	5	2	2	1	1	1	1	2	2	2	1	1	2
2	1	1	1	3	1	1	1	2	2	2	2	2	2	2	2	2	2	2	2	2	4	4	2	4	3	3	3	4	2	2	3	5	2	5	3	3	3	3	4	4	3	1	3	1	3	1	4	3	4
2	2	1	1	1	3	2	1	1	1	1	1	2	1	2	2	1	1	1	1	3	1	4	3	4	3	4	3	2	2	4	4	5	4	4	4	3	1	3	3	1	4	4	1	1	3	4	3	4	2
2	2	3	1	2	1	2	1	5	4	4	4	5	5	4	5	5	5	5	5	5	4	4	5	5	5	5	4	4	4	5	4	5	4	5	5	4	5	3	2	3	1	1	1	1	1	1	2	1	1
2	2	1	1	1	1	2	2	1	1	2	1	1	2	1	2	2	1	1	1	5	4	5	5	5	5	5	5	5	4	5	5	5	5	5	5	5	4	1	2	2	1	1	1	1	1	1	2	1	2
2	2	3	1	2	2	3	2	2	2	2	2	1	2	2	2	2	3	1	2	2	2	2	3	1	2	2	2	2	2	1	2	2	2	3	2	3	2	3	3	4	4	4	4	4	4	4	4	4	4
2	2	1	1	1	1	3	2	2	2	2	2	2	2	2	2	2	2	2	2	2	4	2	2	1	2	2	1	2	2	1	2	2	2	3	2	2	1	2	4	3	4	4	4	4	4	4	4	4	4
2	2	1	1	1	1	2	1	4	4	4	4	3	4	4	4	3	3	4	4	4	5	3	4	4	5	3	5	5	4	5	4	5	5	5	2	5	3	2	2	2	1	1	1	2	1	1	4	1	2
2	2	3	2	3	1	3	2	3	3	3	3	2	3	3	3	2	2	3	3	5	5	4	4	4	4	4	5	5	5	5	4	4	5	5	4	4	5	1	3	3	1	2	1	1	1	3	3	1	2
2	2	1	2	3	3	1	1	1	3	2	1	1	1	2	3	1	1	2	2	1	1	1	1	3	3	2	1	3	1	1	3	3	2	1	1	2	1	4	4	4	4	4	4	4	4	4	4	4	4
2	2	3	2	2	1	2	1	2	1	1	3	2	2	3	2	1	3	2	1	2	1	1	1	3	2	1	2	3	1	3	1	3	2	1	5	2	1	3	3	3	3	4	4	4	4	4	3	4	2
2	2	1	2	3	1	2	2	2	1	1	4	1	5	5	3	2	3	5	4	4	3	4	1	2	4	4	4	3	4	1	4	1	4	3	4	3	3	3	3	3	3	4	4	1	4	1	3	4	2
2	1	3	2	1	3	1	1	2	2	1	1	1	2	1	2	2	2	2	2	2	2	3	2	2	2	2	3	2	2	4	2	1	2	2	2	2	2	4	4	3	4	4	3	3	4	3	4	3	3
2	1	1	1	1	3	1	1	2	2	3	3	2	3	3	3	3	3	3	3	4	4	5	4	5	5	5	4	5	4	5	4	5	5	4	5	3	4	2	1	2	2	3	1	1	1	3	2	1	1
2	1	1	1	3	1	1	1	1	2	1	2	1	2	1	2	2	2	2	3	1	1	1	1	3	2	2	2	4	1	1	2	3	2	1	2	2	1	3	4	4	4	4	4	4	4	4	4	4	4
2	1	1	1	1	1	1	1	2	2	1	2	1	1	1	1	2	1	2	2	1	1	1	1	2	2	1	2	3	1	2	2	3	3	1	2	1	1	4	4	3	4	4	4	4	4	4	3	4	4
2	2	1	1	1	3	3	2	1	2	1	1	2	2	1	2	1	1	1	2	2	2	3	1	1	2	1	2	2	2	1	2	2	3	3	2	3	1	4	3	4	4	4	4	4	4	4	4	4	4
2	1	1	1	3	1	1	1	1	1	1	2	2	2	2	2	1	2	1	2	3	2	1	2	4	3	1	3	5	2	1	3	5	3	2	2	4	2	4	3	2	3	3	1	3	1	1	2	3	3
2	2	1	1	3	1	3	2	4	3	3	3	4	2	3	3	3	2	2	3	3	4	3	4	3	3	3	4	4	4	3	4	4	4	5	3	4	3	2	3	3	1	1	1	1	1	1	1	1	3
2	1	3	1	1	1	1	1	1	1	2	1	2	2	1	2	1	2	1	2	1	1	2	1	2	2	3	1	1	2	1	2	1	3	1	2	2	1	4	4	4	4	4	4	4	4	4	4	4	4
2	1	1	1	1	1	1	1	2	3	2	3	2	3	4	3	1	3	4	3	3	4	2	4	2	4	3	4	4	2	3	4	4	3	2	4	2	3	3	3	3	1	3	1	3	1	3	3	1	4
2	2	1	1	1	3	2	1	5	5	4	5	5	5	5	4	5	5	5	5	4	4	5	4	5	4	5	4	5	4	4	4	5	4	4	5	5	4	3	2	3	2	1	2	1	3	2	3	2	3
2	2	1	1	1	3	2	1	3	2	2	4	2	4	4	4	2	2	5	4	3	3	1	5	1	3	3	3	3	4	3	4	2	3	4	3	3	3	3	3	4	3	1	4	2	2	3	3	4	3
2	2	2	1	1	1	3	2	1	2	2	1	2	1	2	1	2	1	2	1	4	5	4	4	3	4	4	4	5	5	4	4	5	5	5	3	4	4	1	1	1	2	3	1	3	3	1	1	1	2
2	2	3	2	2	1	2	1	2	1	2	3	1	1	2	1	1	1	1	2	3	4	5	3	3	5	4	3	4	3	3	4	5	4	4	4	3	3	3	3	2	3	2	3	3	3	3	3	3	3
2	1	1	1	2	1	1	1	4	4	3	4	4	4	4	3	4	3	4	4	4	4	4	2	2	3	3	3	4	4	3	3	5	3	3	3	3	2	3	3	3	4	4	4	4	4	4	3	4	3
2	2	1	3	2	1	2	2	4	4	3	4	4	3	4	4	3	4	4	4	3	3	3	2	3	3	2	3	4	3	3	2	4	3	5	3	3	3	3	3	4	1	3	1	3	1	4	3	3	3
2	3	3	1	3	1	1	1	3	3	2	2	2	2	1	2	2	2	2	1	3	3	3	4	2	4	2	4	3	4	3	4	3	2	3	2	3	3	1	1	1	3	1	3	1	3	1	2	1	1
2	2	3	1	1	1	3	2	2	3	1	1	2	1	3	2	2	2	2	3	2	2	3	2	1	3	2	2	2	3	2	3	3	2	3	2	2	3	3	4	3	4	1	4	1	4	4	3	1	3
2	2	1	1	2	1	2	1	2	3	2	2	1	2	2	1	1	2	2	3	3	3	3	4	2	3	4	2	3	3	3	2	2	3	3	3	4	4	3	4	4	4	2	4	1	4	1	4	4	4
2	2	1	1	1	1	2	2	1	3	1	2	1	2	1	2	3	2	2	1	3	3	4	1	2	4	3	4	3	5	1	3	1	3	5	4	3	4	1	2	1	3	1	3	3	1	1	2	3	2
2	2	1	1	1	1	3	2	3	3	3	1	2	1	1	2	2	2	1	2	3	2	3	1	3	2	2	2	3	2	1	3	4	3	3	3	3	3	3	3	4	4	4	4	4	4	4	4	4	3
2	2	1	1	3	1	3	2	2	2	3	2	1	1	2	2	2	1	1	1	1	1	3	1	1	2	2	2	1	1	1	1	1	1	1	2	1	2	3	3	4	2	3	4	4	4	4	3	3	3
2	2	1	1	3	1	3	2	5	4	5	2	4	1	1	2	5	4	2	2	2	2	2	3	2	2	3	2	2	2	1	2	2	3	2	3	2	2	2	2	3	4	4	3	1	1	1	3	3	3
2	2	1	1	1	1	3	2	2	2	2	3	1	4	4	3	2	2	3	2	4	2	4	1	3	3	3	3	3	3	4	3	4	3	3	1	3	3	3	2	3	1	1	1	1	1	1	3	1	2
2	3	2	1	1	1	2	1	3	2	1	2	3	1	1	2	1	1	2	1	5	5	1	4	5	4	1	4	4	5	4	5	2	4	5	2	5	5	3	3	2	3	1	1	3	3	1	3	2	3
2	2	1	1	1	1	3	2	3	3	1	1	1	2	2	2	3	1	2	1	2	3	5	3	5	3	3	3	4	4	3	4	4	3	3	3	4	4	4	4	4	1	1	1	1	1	1	3	2	4
2	3	1	1	3	1	3	2	2	2	1	2	2	2	3	1	2	2	2	2	4	5	4	4	5	4	5	5	5	5	4	5	5	4	5	5	3	4	3	2	2	4	4	4	4	3	4	2	4	4
2	3	3	2	3	1	2	2	2	2	1	1	1	1	2	2	2	2	1	2	1	1	1	2	1	1	2	2	1	3	1	1	2	2	1	1	2	3	4	4	3	4	3	3	4	4	3	3	3	3
2	2	1	2	2	1	3	2	2	2	2	2	1	2	1	1	2	2	2	2	3	3	3	1	2	3	3	3	3	3	4	3	4	2	3	2	4	3	1	1	2	1	1	1	1	1	1	1	1	1
2	1	1	2	3	3	1	1	1	1	1	2	2	1	1	2	1	2	1	1	5	5	5	5	5	4	5	5	5	5	4	5	5	5	4	4	5	5	2	2	2	3	4	3	4	3	4	3	4	4
2	2	1	1	2	1	3	2	1	1	1	1	2	1	1	2	1	2	2	1	3	2	4	3	3	5	3	4	5	3	3	5	4	2	3	3	3	2	2	2	2	2	4	4	1	2	3	3	1	3
2	2	3	1	2	2	3	2	3	2	3	3	2	2	3	3	3	3	3	3	3	3	4	3	3	3	3	4	3	3	2	3	2	3	2	3	3	3	4	4	3	1	3	3	3	4	3	3	3	3
2	1	1	1	3	1	1	1	4	4	3	4	4	3	4	3	3	3	4	5	5	5	5	3	4	4	4	5	5	5	4	5	5	5	5	4	4	5	3	4	3	1	3	3	3	4	3	4	3	3
2	2	1	1	1	2	2	2	2	2	2	3	1	3	3	2	2	2	3	4	2	1	2	1	2	3	1	2	2	2	1	2	2	2	2	2	2	2	4	3	4	2	4	4	4	4	4	3	4	3
1	2	3	1	1	2	1	1	2	2	2	1	2	2	3	3	1	1	2	2	3	3	4	3	2	3	3	3	2	3	3	4	3	3	3	4	3	3	2	3	3	2	4	4	4	4	4	4	4	4
2	1	2	1	3	1	1	1	1	2	2	4	2	3	4	2	2	2	2	2	1	2	2	4	1	3	1	1	1	2	1	3	1	2	2	2	2	1	4	3	4	3	3	3	3	3	3	2	3	4
2	2	1	1	2	2	2	2	5	5	5	5	5	5	5	5	5	5	4	5	5	5	5	5	5	4	5	4	5	5	5	5	5	4	5	5	5	5	2	3	2	1	1	1	1	1	1	3	1	2
2	3	1	2	1	3	2	1	2	1	1	2	1	1	2	1	1	1	1	2	4	4	5	5	5	5	5	5	5	5	4	5	5	4	5	5	5	5	2	2	1	2	3	1	3	1	3	2	1	1
2	2	1	2	1	1	3	2	2	3	3	4	2	3	4	3	3	3	3	3	2	2	1	3	3	3	2	1	2	2	1	2	2	3	3	2	2	2	3	3	3	2	1	3	1	1	1	1	1	2
2	2	1	1	1	1	1	1	4	3	4	2	3	2	1	2	3	2	3	1	5	5	5	5	4	4	5	5	5	5	4	4	5	5	5	5	4	5	3	4	3	4	3	4	4	4	1	4	4	3
1	2	2	1	1	1	2	1	3	3	5	3	3	2	3	2	3	4	2	2	3	3	2	2	3	4	3	2	3	3	2	4	2	3	3	3	3	2	3	4	4	4	1	1	4	1	1	2	1	4
2	2	2	2	1	2	2	1	2	3	2	3	3	3	3	3	2	2	2	3	3	3	3	2	3	3	3	3	2	3	3	2	3	3	2	3	3	3	4	2	2	4	4	4	4	4	4	3	4	4
1	2	3	1	1	2	3	2	3	4	3	4	3	5	4	4	4	5	5	3	4	5	4	2	5	5	5	5	5	5	2	4	2	5	5	5	5	5	2	1	1	1	1	4	1	4	1	1	1	2
2	3	2	1	3	1	3	2	2	2	2	2	1	2	1	2	1	2	2	1	2	2	2	2	1	2	2	3	2	2	2	2	3	3	2	2	2	3	4	3	4	3	4	4	3	4	4	4	3	3
2	2	1	1	1	1	1	1	2	2	2	1	2	1	2	2	1	1	1	2	2	1	1	1	1	1	1	1	1	1	1	2	2	2	3	1	1	1	2	1	2	1	1	4	1	1	4	1	1	3
2	1	2	1	1	1	3	2	1	3	3	2	3	4	3	4	2	2	3	4	4	5	5	3	5	5	4	5	4	5	5	5	5	5	5	5	5	4	2	3	3	2	4	1	1	3	3	3	2	2
2	2	1	1	2	1	1	1	5	5	5	5	4	4	3	3	4	3	5	5	4	5	5	4	5	4	5	5	5	5	4	4	3	4	5	5	5	5	2	3	3	3	3	3	3	3	3	2	3	1
1	1	2	1	1	1	2	2	2	2	1	2	1	2	2	3	1	2	2	3	2	3	3	1	2	2	3	1	2	2	3	2	1	1	2	1	2	2	3	4	3	4	4	4	4	4	4	3	4	3
2	2	2	2	3	1	1	1	1	1	2	1	2	2	3	3	1	2	2	3	1	3	2	2	2	2	2	3	2	2	2	2	2	2	2	2	1	2	2	2	3	4	4	4	3	3	4	3	3	4
2	3	2	2	3	1	1	2	1	2	1	2	1	1	2	1	2	2	1	2	2	2	3	2	3	1	3	2	4	3	3	3	3	2	3	3	3	2	2	3	3	3	3	4	3	3	4	1	3	4
2	3	1	2	3	3	1	1	4	4	4	5	3	4	5	5	4	3	4	4	2	2	2	1	2	3	2	1	2	2	2	3	3	1	2	2	2	1	3	4	3	4	4	4	4	4	3	3	4	4
1	2	1	2	3	3	2	2	5	5	5	5	3	5	5	5	4	3	5	3	3	3	2	1	3	3	3	4	4	3	4	2	4	3	3	3	3	4	2	3	2	1	2	1	1	1	1	3	1	3
1	1	1	2	3	3	1	1	2	1	2	2	1	2	2	1	2	2	1	1	4	4	3	4	4	3	3	3	3	4	4	4	4	4	4	3	5	4	3	3	2	3	4	3	3	3	3	3	3	4
2	2	1	2	3	3	1	1	4	2	4	4	4	5	4	3	3	3	5	5	4	2	3	3	4	3	3	3	3	3	3	3	4	2	2	3	3	3	2	1	1	1	1	4	1	1	4	1	1	1
2	3	2	2	3	1	1	1	2	2	1	1	2	2	1	1	2	1	1	1	4	5	5	4	5	5	4	4	5	5	4	5	5	4	5	5	5	4	4	4	3	3	3	3	3	4	3	4	3	2
2	1	1	2	2	1	1	1	1	2	1	2	1	2	2	2	2	2	1	1	2	1	1	2	1	1	1	1	1	3	1	1	2	2	1	1	2	3	2	4	4	3	3	3	4	4	4	3	3	4
2	3	1	2	3	1	1	1	2	2	1	2	2	2	2	1	2	2	2	2	2	2	2	1	1	1	3	2	2	2	3	2	3	3	2	2	2	2	2	2	4	4	4	4	4	4	4	2	4	4
2	2	2	1	2	1	2	1	1	1	1	1	1	1	1	2	1	1	1	1	4	4	3	3	1	1	2	3	3	1	2	2	3	2	1	2	3	3	3	3	2	3	4	3	2	3	3	3	2	3
2	1	3	2	1	1	3	2	2	1	2	1	2	2	1	2	3	2	1	1	4	2	4	2	3	1	5	4	5	3	2	3	3	1	3	5	5	2	4	3	3	4	3	3	3	4	3	4	3	3
2	3	1	1	2	1	2	1	3	3	2	2	1	2	2	1	3	1	1	2	3	1	3	3	1	1	3	3	1	1	3	2	4	1	1	3	4	1	3	3	3	3	3	1	3	3	1	3	3	2
2	2	2	1	2	3	2	1	3	1	2	2	1	1	1	1	2	3	1	2	2	3	4	1	4	4	4	1	3	5	1	5	4	4	5	4	2	3	3	4	4	4	3	3	4	4	4	4	4	4
2	2	2	2	3	3	3	2	1	1	2	2	2	2	2	2	1	2	1	1	1	1	1	2	2	3	1	1	1	2	2	4	2	3	2	1	1	1	4	3	3	4	4	3	4	4	4	3	3	3
2	2	1	1	2	3	3	2	1	3	1	1	3	2	2	1	2	1	2	2	4	5	4	2	5	5	5	5	5	5	1	5	1	4	5	5	4	5	3	4	3	4	4	4	4	4	4	4	4	3
2	2	1	3	3	3	1	2	2	2	2	2	2	1	3	3	1	1	2	2	2	1	2	4	1	2	3	1	1	2	1	2	1	2	2	2	2	1	4	4	3	4	4	3	4	4	4	4	3	4
2	2	1	3	2	1	3	2	2	1	1	3	2	2	4	3	2	1	3	3	5	4	5	1	4	4	5	5	4	4	1	4	1	3	5	5	5	4	1	1	1	1	1	1	1	1	1	2	1	3
2	2	2	3	1	2	1	1	4	3	3	3	3	3	4	3	3	2	4	4	5	4	5	5	5	5	5	5	5	5	3	4	5	5	5	5	5	5	2	2	3	2	2	1	2	3	1	3	1	2
2	2	2	3	2	2	1	1	3	3	3	2	2	2	2	2	3	2	1	1	4	4	3	4	4	4	2	3	4	3	2	4	3	3	4	3	4	4	2	3	3	1	1	1	1	1	1	2	1	2
2	2	1	3	2	2	2	1	3	1	2	4	3	3	2	4	2	2	4	3	2	3	2	2	3	2	3	2	3	4	1	2	4	3	4	1	2	3	3	4	3	3	4	4	4	4	4	4	4	2
2	2	1	2	2	2	1	1	1	3	1	2	3	3	3	2	2	3	2	1	3	3	3	5	2	2	3	3	3	2	3	2	5	2	2	3	3	2	1	1	1	1	1	1	1	1	1	2	1	2
2	2	1	2	3	1	1	1	2	2	2	4	2	4	4	4	2	3	5	5	4	5	4	4	4	3	3	3	4	4	5	3	5	4	3	4	4	5	3	4	3	3	3	1	3	3	3	3	3	4
2	2	2	2	3	1	2	2	2	2	2	3	3	3	2	1	1	2	2	3	4	4	5	4	3	2	5	5	3	4	2	4	5	4	3	4	5	3	3	3	4	3	3	2	3	3	4	3	2	4
2	1	2	2	3	1	3	2	3	3	4	3	3	3	4	2	3	3	4	4	1	2	3	1	2	1	5	1	3	2	1	1	1	1	2	1	1	3	3	3	2	2	3	3	1	3	1	2	3	3
2	1	1	2	1	1	1	1	4	2	4	2	4	2	1	1	4	4	2	1	3	5	4	5	3	5	4	4	4	4	5	4	5	4	4	3	5	4	2	3	3	1	1	1	1	1	1	3	1	3
2	1	3	2	3	1	1	1	3	2	1	3	2	1	2	3	3	3	1	2	2	3	1	3	2	2	3	2	2	1	3	3	4	3	2	1	2	3	3	4	3	3	1	1	3	1	3	3	1	2
2	1	2	2	3	1	2	2	2	2	2	2	1	3	2	3	2	2	1	1	2	4	2	1	3	2	3	3	4	3	1	2	2	2	3	1	3	4	1	2	1	1	1	1	1	1	1	1	1	1
2	2	1	2	3	1	1	2	3	2	2	3	3	4	2	4	2	3	3	3	5	5	5	4	3	5	5	5	5	4	4	5	5	5	4	5	5	5	4	3	4	4	2	2	4	2	3	4	2	3
2	1	3	2	1	1	3	2	2	2	2	3	1	2	3	2	1	2	1	3	5	4	5	5	4	4	5	5	5	5	3	5	3	4	4	5	5	5	1	1	1	1	3	1	3	3	1	2	1	4
2	2	1	2	1	1	2	2	1	2	2	1	1	2	1	2	1	2	1	2	2	1	2	1	1	2	2	2	2	2	2	2	4	2	2	1	1	1	4	3	4	3	4	4	4	4	4	3	4	4
2	1	1	2	3	2	3	2	3	3	3	3	3	3	4	3	2	4	4	4	3	2	3	3	4	4	3	3	2	5	4	4	5	4	5	3	3	3	1	2	1	1	1	1	1	1	1	1	1	1
2	1	3	2	2	2	3	2	2	2	2	2	1	1	2	1	2	2	2	1	4	2	4	5	4	3	4	4	4	5	2	3	3	3	4	5	4	3	2	1	2	3	2	3	3	3	2	2	2	4
2	2	1	1	1	2	2	1	3	2	3	3	1	2	4	3	2	3	3	3	3	3	2	1	2	2	2	3	3	2	1	2	2	4	5	2	4	3	3	2	1	4	4	3	3	4	4	3	3	4
2	2	1	1	2	2	2	1	1	1	1	1	2	2	1	2	2	1	2	2	2	4	3	2	3	3	4	2	4	4	3	3	5	3	4	4	3	4	2	3	2	4	4	3	3	4	3	3	3	3
2	2	1	1	2	1	2	1	2	1	1	3	2	1	2	2	3	2	3	1	2	3	3	1	2	4	2	3	3	3	2	2	4	4	3	1	2	3	3	2	2	1	2	1	3	3	1	2	1	2
2	2	3	1	2	2	2	1	4	4	2	1	3	1	2	2	4	3	1	2	2	1	1	1	2	1	1	2	1	3	1	1	2	2	3	1	2	2	4	3	4	3	3	2	3	3	3	3	2	4
2	1	1	1	1	1	1	1	4	3	3	3	3	2	3	2	4	3	2	1	2	3	3	3	4	3	3	2	3	4	2	2	3	3	4	3	4	3	3	4	4	4	4	3	4	3	4	3	3	2
2	2	1	1	2	2	2	1	4	5	5	4	4	5	5	3	4	4	5	5	1	1	1	1	2	2	1	1	1	3	1	2	4	2	3	1	2	1	3	4	4	3	3	2	3	3	3	4	2	3
2	1	2	1	2	3	3	2	2	1	2	1	2	1	2	2	2	3	3	3	5	5	5	2	4	4	5	4	5	5	3	5	5	4	5	5	5	5	2	1	3	1	1	1	1	1	1	2	1	3
2	1	2	1	1	3	3	2	3	2	3	2	3	1	2	1	2	2	1	2	1	1	2	1	1	2	3	1	1	1	1	3	1	3	1	1	2	1	3	3	4	4	3	4	4	4	3	3	4	4
2	1	3	2	3	3	2	2	2	2	1	3	1	3	3	3	2	1	2	1	2	1	1	2	1	3	1	2	1	1	1	3	2	4	1	1	3	1	4	4	4	4	4	4	4	4	4	4	3	4
1	3	2	2	2	2	2	2	2	1	2	4	1	4	2	4	2	2	4	3	4	4	5	2	3	3	5	4	4	4	3	3	5	4	4	5	5	4	4	4	4	4	3	4	4	4	3	4	4	3
1	2	1	2	3	2	1	1	3	2	2	3	2	2	3	1	3	2	1	2	5	4	4	4	4	4	3	5	4	4	4	4	4	4	4	4	5	4	4	3	2	4	4	3	3	3	4	4	3	3
1	1	2	2	2	2	1	1	3	4	3	2	2	3	3	1	3	4	2	2	2	3	3	2	2	1	3	2	3	3	1	2	3	2	3	3	2	4	1	1	2	3	3	3	4	4	3	1	4	3
2	1	3	1	2	2	2	2	2	2	2	2	2	2	1	1	1	2	2	1	2	3	5	3	3	2	3	4	2	4	1	2	4	3	4	4	4	3	3	2	4	3	4	2	3	4	3	3	3	4
2	1	2	1	1	2	2	1	3	3	3	2	2	2	1	1	3	2	2	2	4	5	5	5	3	4	4	3	5	4	5	4	5	4	4	5	4	5	4	3	3	4	4	3	4	4	4	4	4	2
2	1	2	1	2	2	1	2	3	2	2	2	3	1	3	2	2	3	2	2	3	2	4	4	1	3	3	2	2	2	4	3	5	3	2	3	2	3	3	4	3	3	4	3	4	3	4	3	4	4
2	1	1	2	1	2	3	1	3	1	2	3	2	3	2	3	3	3	3	2	3	5	5	5	3	3	5	4	5	4	5	5	5	5	5	5	4	5	1	2	2	1	3	1	1	3	1	1	1	1
2	2	1	1	1	1	1	1	3	1	2	1	3	3	2	3	2	1	3	3	1	2	1	1	2	3	3	1	1	2	3	3	2	3	2	2	1	1	4	3	3	4	4	4	4	4	4	3	4	4
2	2	1	2	2	1	2	1	2	2	2	3	1	1	1	2	2	1	2	1	1	3	3	4	4	3	1	1	3	4	4	3	4	3	4	1	1	3	4	3	4	3	3	3	3	3	3	4	3	4
2	2	3	2	2	1	2	1	2	2	2	3	1	3	3	2	3	1	2	3	1	4	1	1	2	1	1	1	3	2	3	1	3	1	2	3	1	3	4	4	4	4	4	4	4	3	4	4	4	2
2	2	1	1	2	1	2	1	2	3	4	3	3	3	3	3	3	2	2	3	4	2	1	1	4	2	2	2	3	2	3	3	2	3	3	2	3	2	3	3	4	2	2	3	3	3	3	3	2	4
2	2	3	1	2	2	2	1	3	4	3	5	3	4	5	5	3	2	5	5	5	4	4	4	5	5	5	5	4	4	4	5	4	5	5	5	5	4	2	3	3	2	2	3	3	3	3	3	2	2
2	1	1	1	1	1	1	1	2	2	2	2	1	2	3	3	2	2	2	3	5	5	5	3	5	3	5	5	5	4	3	5	2	5	5	5	5	5	4	4	4	3	3	4	4	4	3	4	2	3
[truncated: 30 more columns]
